# Supplementary material for: Gene Ontology Groups and Signaling Pathways Regulating the Process of Avian Satellite Cell Differentiation
Source: Genes (Basel). 2022 Jan 27;13(2):242. doi: 10.3390/genes13020242 (PMC8871586; doi:10.3390/genes13020242)
Supplement: Supplementary file 1 [file genes-13-00242-s001.zip]

Archive with 1 entries (1 files):
- genes-1446616-supplementary.pdf
